# Supplementary material for: Peripheral whole blood microRNA expression in relation to vascular function: a population-based study
Source: J Transl Med. 2024 Jul 19;22:670. doi: 10.1186/s12967-024-05407-0 (PMC11264787; doi:10.1186/s12967-024-05407-0)
Supplement: Supplementary file 1 — Supplementary Material 1 [file 12967_2024_5407_MOESM1_ESM.xlsx]

## Sheet: Description
Overview of supplementary tables
S1	microRNA-Module membership
S2	Association of eigen-microRNA vectors and cardiovascular traits
S3	Sensitivity analysis with non-indexed cardiovascular traits
S4	Mediation Analysis
S5	Interaction between age and hubMicroRNAs on cardiovascular traits
S6	Association between hubMicroRNAs and TACI according to age groups
S7	Interaction between sex and hubMicroRNAs on cardiovascular traits
S8	Association between hubMicroRNAs and TACI according to sex groups
S9	Association of hubmicroRNAs and cardiovascular traits
S10	Association hubmicroRNA-target genes
S11	Functional analysis - GO:BP
S12	miR-eQTL analysis

## Sheet: S1
microRNA-Module membership
microRNA	moduleColor	ModuleMembership
miR-192-5p	lightcyan	0.843
miR-140-3p	lightcyan	0.798
miR-215-5p	lightcyan	0.784
miR-148b-3p	lightcyan	0.732
miR-25-3p	lightcyan	0.64
miR-152-3p	lightcyan	0.542
miR-378c	midnightblue	0.918
miR-378i	midnightblue	0.882
miR-378a-3p	midnightblue	0.869
miR-378d	midnightblue	0.831
miR-378f	midnightblue	0.808
miR-1307-3p	midnightblue	0.682
miR-330-5p	cyan	0.816
miR-4755-5p	cyan	0.795
miR-6818-3p	cyan	0.788
miR-4473	cyan	0.748
miR-6505-3p	cyan	0.704
miR-597-3p	cyan	0.614
let-7d-3p	cyan	0.516
miR-128-3p	salmon	0.828
miR-581	salmon	0.812
miR-3909	salmon	0.796
miR-5690	salmon	0.777
miR-4781-3p	salmon	0.672
miR-4677-5p	salmon	0.617
miR-330-3p	salmon	0.529
miR-654-3p	greenyellow	0.907
miR-485-3p	greenyellow	0.894
miR-543	greenyellow	0.856
miR-495-3p	greenyellow	0.851
miR-323b-3p	greenyellow	0.839
miR-329-3p	greenyellow	0.838
miR-323a-3p	greenyellow	0.833
miR-433-3p	greenyellow	0.815
miR-370-3p	purple	0.915
miR-127-3p	purple	0.898
miR-409-3p	purple	0.876
miR-493-3p	purple	0.839
miR-654-5p	purple	0.832
miR-134-5p	purple	0.822
miR-382-5p	purple	0.753
miR-381-3p	purple	0.743
let-7f-5p	pink	0.907
let-7c-5p	pink	0.898
let-7a-5p	pink	0.865
let-7e-5p	pink	0.782
miR-223-5p	pink	0.74
miR-4508	pink	0.699
miR-576-3p	pink	0.573
miR-503-5p	pink	0.506
miR-106b-3p	pink	0.497
miR-122-5p	pink	0.454
miR-486-3p	pink	0.338
miR-320b	black	0.922
miR-320a-3p	black	0.913
miR-320c	black	0.864
miR-320d	black	0.854
miR-320e	black	0.799
miR-1306-3p	black	0.723
let-7b-5p	black	0.712
miR-423-5p	black	0.693
miR-92b-5p	black	0.618
miR-1294	black	0.613
miR-574-5p	black	0.527
miR-342-5p	black	0.496
miR-939-5p	black	0.472
miR-7-5p	red	0.867
miR-3913-5p	red	0.855
let-7i-5p	red	0.835
miR-584-5p	red	0.818
miR-629-5p	red	0.817
miR-148a-3p	red	0.802
miR-532-5p	red	0.797
miR-101-3p	red	0.77
miR-27a-5p	red	0.736
miR-143-3p	red	0.644
miR-664a-5p	red	0.596
miR-3124-5p	red	0.491
miR-1255b-5p	red	0.395
miR-1255a	red	0.155
miR-6747-3p	magenta	0.893
miR-3605-3p	magenta	0.873
miR-937-3p	magenta	0.832
miR-1238-3p	magenta	0.811
miR-6786-3p	magenta	0.811
miR-1468-5p	magenta	0.795
miR-6741-3p	magenta	0.783
miR-486-5p	magenta	0.77
miR-4732-3p	magenta	0.735
miR-3615	magenta	0.723
miR-6783-3p	magenta	0.688
miR-3127-3p	magenta	0.684
miR-6857-3p	magenta	0.644
miR-6873-3p	magenta	0.622
miR-3150a-5p	magenta	0.585
miR-2110	magenta	0.544
miR-1343-3p	magenta	0.533
miR-139-3p	magenta	0.384
miR-194-5p	green	0.893
miR-29b-3p	green	0.855
miR-142-3p	green	0.839
miR-19b-3p	green	0.837
miR-186-5p	green	0.831
miR-374b-5p	green	0.831
let-7a-3p	green	0.82
miR-29a-3p	green	0.819
miR-335-5p	green	0.814
miR-5695	green	0.812
miR-26a-5p	green	0.803
miR-29c-3p	green	0.793
miR-30d-5p	green	0.791
miR-451a	green	0.782
miR-641	green	0.752
miR-199a-5p	green	0.742
miR-199b-5p	green	0.736
miR-145-3p	green	0.654
miR-335-3p	green	0.652
miR-148b-5p	green	0.641
miR-340-3p	green	0.635
miR-451b	green	0.605
miR-24-2-5p	green	0.603
miR-9903	green	0.599
miR-146b-5p	green	0.588
miR-3157-3p	green	0.586
miR-548e-3p	green	0.584
miR-3688-3p	green	0.571
miR-548o-3p	green	0.565
miR-30a-5p	green	0.548
miR-30d-3p	green	0.465
miR-99a-5p	green	0.462
miR-618	green	0.452
miR-139-5p	green	0.443
miR-548am-3p	green	0.422
miR-4511	green	0.311
miR-151a-3p	blue	0.9
miR-4661-5p	blue	0.896
miR-10399-3p	blue	0.879
miR-6842-3p	blue	0.871
miR-4746-5p	blue	0.863
miR-671-3p	blue	0.863
miR-6806-3p	blue	0.85
miR-659-5p	blue	0.834
miR-1288-3p	blue	0.82
miR-7706	blue	0.812
miR-1843	blue	0.804
miR-5009-5p	blue	0.792
miR-10a-5p	blue	0.773
miR-10b-5p	blue	0.764
miR-423-3p	blue	0.762
miR-4664-3p	blue	0.756
miR-99b-5p	blue	0.756
miR-219a-1-3p	blue	0.752
miR-30e-3p	blue	0.749
miR-30a-3p	blue	0.736
miR-3158-3p	blue	0.733
miR-589-5p	blue	0.707
miR-1273h-3p	blue	0.692
miR-181a-2-3p	blue	0.688
miR-28-3p	blue	0.681
miR-92a-3p	blue	0.672
miR-1178-3p	blue	0.634
miR-11400	blue	0.625
miR-582-3p	blue	0.622
miR-6859-5p	blue	0.616
miR-6837-3p	blue	0.613
miR-943	blue	0.608
miR-941	blue	0.588
miR-146b-3p	blue	0.566
miR-4677-3p	blue	0.551
miR-183-5p	blue	0.544
miR-148a-5p	blue	0.527
miR-6514-5p	blue	0.513
miR-744-5p	blue	0.51
miR-182-5p	blue	0.504
miR-3691-5p	blue	0.499
miR-150-3p	blue	0.486
miR-6852-3p	blue	0.463
miR-4435	blue	0.448
miR-3690	blue	0.444
miR-6503-3p	blue	0.437
miR-363-5p	blue	0.434
miR-6866-5p	blue	0.428
miR-1307-5p	blue	0.422
miR-1304-3p	blue	0.413
miR-6868-3p	blue	0.372
miR-3177-3p	blue	0.34
miR-769-5p	blue	0.302
miR-504-5p	blue	0.271
miR-11401	blue	0.212
miR-1299	blue	0.185
miR-4635	blue	0.157
miR-129-1-3p	blue	0.098
miR-93-5p	brown	0.947
miR-17-5p	brown	0.943
miR-16-5p	brown	0.929
miR-103a-3p	brown	0.922
miR-106a-5p	brown	0.919
miR-20a-5p	brown	0.916
miR-20b-5p	brown	0.916
miR-107	brown	0.904
miR-15a-5p	brown	0.901
miR-221-3p	brown	0.895
miR-140-5p	brown	0.862
miR-425-3p	brown	0.859
miR-652-3p	brown	0.851
miR-126-5p	brown	0.845
miR-15b-5p	brown	0.835
miR-660-5p	brown	0.835
miR-130a-3p	brown	0.829
miR-144-5p	brown	0.828
miR-26b-5p	brown	0.827
let-7d-5p	brown	0.82
miR-17-3p	brown	0.819
miR-30e-5p	brown	0.818
miR-454-3p	brown	0.815
miR-106b-5p	brown	0.802
miR-130b-3p	brown	0.799
miR-29b-2-5p	brown	0.797
miR-24-3p	brown	0.793
miR-500a-3p	brown	0.791
miR-502-3p	brown	0.788
miR-146a-5p	brown	0.784
miR-196b-5p	brown	0.783
miR-200c-3p	brown	0.781
miR-340-5p	brown	0.78
miR-374a-5p	brown	0.779
miR-18a-5p	brown	0.771
miR-362-5p	brown	0.77
let-7i-3p	brown	0.763
miR-199a-3p	brown	0.761
miR-199b-3p	brown	0.761
miR-96-5p	brown	0.761
let-7g-5p	brown	0.754
miR-181a-5p	brown	0.751
miR-185-5p	brown	0.751
miR-331-5p	brown	0.75
miR-3613-5p	brown	0.749
miR-22-5p	brown	0.744
miR-27a-3p	brown	0.743
miR-98-5p	brown	0.739
miR-19a-3p	brown	0.728
miR-21-5p	brown	0.724
miR-210-3p	brown	0.714
miR-144-3p	brown	0.701
miR-579-5p	brown	0.649
miR-181b-5p	brown	0.641
miR-363-3p	brown	0.627
miR-1301-3p	brown	0.624
miR-155-5p	brown	0.62
miR-338-5p	brown	0.62
miR-126-3p	brown	0.589
miR-501-3p	brown	0.588
miR-628-3p	brown	0.586
miR-450a-5p	brown	0.577
miR-3179	brown	0.573
miR-27b-3p	brown	0.552
miR-4672	brown	0.542
miR-610	brown	0.522
miR-181d-5p	brown	0.513
miR-28-5p	brown	0.508
miR-1287-5p	brown	0.488
miR-1304-5p	brown	0.488
miR-132-5p	brown	0.487
miR-1303	brown	0.477
miR-222-3p	brown	0.425
miR-424-3p	brown	0.424
miR-1908-5p	brown	0.398
miR-193a-5p	brown	0.396
miR-30c-1-3p	brown	0.395
miR-221-5p	brown	0.379
miR-125b-5p	brown	0.335
miR-16-2-3p	brown	0.33
miR-25-5p	brown	0.322
miR-6501-5p	brown	0.276
miR-181a-3p	brown	0.272
miR-1292-5p	brown	0.245
miR-4732-5p	brown	0.233
miR-1260b	brown	0.221
miR-550a-3-5p	brown	0.215
miR-550a-5p	brown	0.214
miR-1260a	brown	0.198
miR-218-5p	brown	0.196
miR-4707-3p	brown	0.187
miR-10527-5p	brown	0.184
miR-3133	brown	0.147
miR-1270	brown	0.068
miR-185-3p	brown	0.041
miR-100-5p	brown	-0.097
miR-5100	brown	-0.019
miR-191-5p	turquoise	0.951
miR-484	turquoise	0.943
miR-93-3p	turquoise	0.933
miR-30c-5p	turquoise	0.919
miR-18a-3p	turquoise	0.913
miR-339-5p	turquoise	0.905
miR-30b-5p	turquoise	0.896
miR-342-3p	turquoise	0.896
miR-223-3p	turquoise	0.891
miR-505-3p	turquoise	0.889
miR-324-3p	turquoise	0.882
miR-378a-5p	turquoise	0.881
miR-574-3p	turquoise	0.876
miR-328-3p	turquoise	0.872
miR-361-5p	turquoise	0.869
miR-6511b-3p	turquoise	0.869
miR-532-3p	turquoise	0.862
miR-550a-3p	turquoise	0.861
miR-324-5p	turquoise	0.854
miR-664a-3p	turquoise	0.853
miR-1306-5p	turquoise	0.844
miR-296-5p	turquoise	0.841
miR-365a-3p	turquoise	0.841
miR-365b-3p	turquoise	0.84
miR-425-5p	turquoise	0.837
miR-6511a-3p	turquoise	0.836
miR-15b-3p	turquoise	0.833
miR-18b-3p	turquoise	0.831
miR-23a-3p	turquoise	0.828
miR-26b-3p	turquoise	0.827
miR-627-3p	turquoise	0.826
miR-421	turquoise	0.82
miR-5001-3p	turquoise	0.808
miR-150-5p	turquoise	0.804
miR-4659a-3p	turquoise	0.804
miR-7-1-3p	turquoise	0.801
miR-1226-3p	turquoise	0.794
miR-6803-3p	turquoise	0.788
miR-1285-5p	turquoise	0.782
miR-766-3p	turquoise	0.781
miR-942-5p	turquoise	0.778
miR-23b-3p	turquoise	0.773
miR-3613-3p	turquoise	0.772
miR-6513-3p	turquoise	0.77
miR-345-5p	turquoise	0.764
miR-664b-3p	turquoise	0.759
miR-6734-3p	turquoise	0.758
miR-1271-5p	turquoise	0.744
miR-331-3p	turquoise	0.744
miR-4659b-3p	turquoise	0.743
miR-4753-3p	turquoise	0.74
miR-576-5p	turquoise	0.74
miR-3200-5p	turquoise	0.733
miR-3940-3p	turquoise	0.727
miR-4286	turquoise	0.727
miR-500a-5p	turquoise	0.726
miR-183-3p	turquoise	0.72
miR-494-3p	turquoise	0.719
miR-1249-3p	turquoise	0.714
miR-501-5p	turquoise	0.713
miR-625-5p	turquoise	0.71
miR-1976	turquoise	0.692
miR-326	turquoise	0.687
let-7f-1-3p	turquoise	0.681
miR-5581-3p	turquoise	0.679
miR-454-5p	turquoise	0.674
miR-7976	turquoise	0.672
miR-942-3p	turquoise	0.67
let-7b-3p	turquoise	0.662
miR-142-5p	turquoise	0.657
miR-505-5p	turquoise	0.655
miR-145-5p	turquoise	0.654
miR-22-3p	turquoise	0.648
miR-132-3p	turquoise	0.639
miR-6881-3p	turquoise	0.637
miR-125a-5p	turquoise	0.634
miR-548ac	turquoise	0.629
miR-548ay-3p	turquoise	0.628
miR-1284	turquoise	0.619
miR-4433b-5p	turquoise	0.618
miR-584-3p	turquoise	0.616
miR-4685-3p	turquoise	0.612
miR-6509-3p	turquoise	0.61
miR-6833-3p	turquoise	0.609
miR-3200-3p	turquoise	0.601
miR-29c-5p	turquoise	0.585
miR-210-5p	turquoise	0.565
miR-10401-3p	turquoise	0.555
miR-1180-3p	turquoise	0.549
miR-1285-3p	turquoise	0.548
miR-151a-5p	turquoise	0.547
miR-3173-5p	turquoise	0.547
miR-151b	turquoise	0.543
miR-191-3p	turquoise	0.534
miR-6775-3p	turquoise	0.532
miR-4742-3p	turquoise	0.524
miR-6859-3p	turquoise	0.517
miR-3074-5p	turquoise	0.497
miR-3130-5p	turquoise	0.493
miR-6882-3p	turquoise	0.466
miR-339-3p	turquoise	0.463
miR-6514-3p	turquoise	0.462
miR-6726-3p	turquoise	0.456
miR-1229-3p	turquoise	0.444
miR-636	turquoise	0.428
miR-92b-3p	turquoise	0.412
miR-4301	turquoise	0.405
miR-130b-5p	turquoise	0.374
miR-6885-3p	turquoise	0.369
miR-6855-3p	turquoise	0.328
miR-1273c	turquoise	0.296
miR-204-5p	turquoise	0.296
miR-7855-5p	turquoise	0.296
miR-197-3p	turquoise	0.292
miR-6894-3p	turquoise	0.271
miR-6817-3p	turquoise	0.261
miR-4646-3p	turquoise	0.231
miR-5010-3p	turquoise	0.215
miR-361-3p	turquoise	0.203
miR-6802-3p	turquoise	0.2
miR-6812-3p	turquoise	0.196
miR-5193	turquoise	0.166
miR-1538	turquoise	0.111
miR-625-3p	turquoise	0.107
miR-4326	turquoise	0.06
miR-5189-3p	turquoise	0.051

## Sheet: S2
Association of eigen-microRNA vectors and cardiovascular traits
Modules	Traits	Estimate	p-value	Lower95	Upper95	Fstatistic	t_value	p-adjusted
greenyellow	White matter hyperintensity burden	-0.003	0.853	-0.036	0.029	574.417	-0.185	0.942
purple		0.014	0.411	-0.019	0.046	574.814	0.823	0.719
brown		0.001	0.929	-0.03	0.033	574.401	0.089	0.942
green		-0.017	0.305	-0.048	0.015	575.047	-1.026	0.719
turquoise		0.001	0.935	-0.03	0.033	574.4	0.082	0.942
lightcyan		-0.015	0.364	-0.047	0.017	574.904	-0.907	0.719
cyan		-0.003	0.856	-0.035	0.029	574.416	-0.181	0.942
salmon		-0.02	0.241	-0.052	0.013	575.246	-1.173	0.719
blue		0.001	0.942	-0.03	0.033	574.399	0.073	0.942
magenta		0.013	0.41	-0.018	0.045	574.815	0.823	0.719
black		0.047	0.004	0.015	0.079	579.595	2.901	0.053
midnightblue		0.031	0.064	-0.002	0.063	576.52	1.855	0.447
pink		0.016	0.333	-0.017	0.05	574.975	0.968	0.719
red		0.01	0.534	-0.022	0.042	574.635	0.623	0.83
greenyellow	Pulse wave velocity	-0.001	0.928	-0.033	0.03	431.643	-0.09	0.957
purple		0.006	0.715	-0.026	0.038	431.705	0.365	0.957
brown		-0.001	0.957	-0.032	0.031	431.64	-0.054	0.957
green		0.001	0.931	-0.03	0.033	431.643	0.086	0.957
turquoise		-0.01	0.545	-0.041	0.022	431.822	-0.605	0.954
lightcyan		0.02	0.206	-0.011	0.052	432.44	1.266	0.895
cyan		-0.012	0.447	-0.044	0.019	431.927	-0.76	0.895
salmon		-0.007	0.66	-0.039	0.025	431.735	-0.44	0.957
blue		0.005	0.76	-0.027	0.036	431.686	0.306	0.957
magenta		-0.027	0.091	-0.059	0.004	433.07	-1.692	0.636
black		0.028	0.079	-0.003	0.06	433.188	1.76	0.636
midnightblue		0.017	0.297	-0.015	0.049	432.182	1.043	0.895
pink		0.016	0.343	-0.017	0.048	432.088	0.948	0.895
red		0.013	0.429	-0.019	0.045	431.952	0.792	0.895
greenyellow	Total arterial compliance index	0.001	0.95	-0.031	0.033	405.615	0.063	0.95
purple		-0.024	0.151	-0.056	0.009	406.625	-1.438	0.264
brown		-0.016	0.318	-0.048	0.016	406.101	-0.999	0.495
green		-0.002	0.891	-0.034	0.03	405.622	-0.137	0.95
turquoise		0.013	0.427	-0.019	0.044	405.922	0.795	0.543
lightcyan		-0.026	0.117	-0.057	0.006	406.818	-1.569	0.234
cyan		0.052	0.001	0.02	0.083	410.573	3.183	0.007
salmon		0.014	0.385	-0.018	0.046	405.982	0.869	0.539
blue		0.004	0.797	-0.028	0.036	405.646	0.258	0.929
magenta		0.059	3.005e-04	0.027	0.09	412.026	3.62	0.004
black		-0.039	0.018	-0.07	-0.007	408.353	-2.366	0.063
midnightblue		-0.054	0.001	-0.086	-0.021	410.809	-3.258	0.007
pink		-0.027	0.112	-0.06	0.006	406.852	-1.591	0.234
red		-0.027	0.102	-0.059	0.005	406.924	-1.636	0.234
greenyellow	Stroke index	-0.014	0.464	-0.051	0.023	102.404	-0.733	0.713
purple		-0.037	0.047	-0.074	-4.34e-04	103.671	-1.984	0.481
brown		-0.003	0.869	-0.04	0.033	102.214	-0.164	0.936
green		0.012	0.509	-0.024	0.049	102.366	0.66	0.713
turquoise		0.014	0.433	-0.022	0.051	102.433	0.785	0.713
lightcyan		0.004	0.838	-0.033	0.04	102.22	0.205	0.936
cyan		0.023	0.212	-0.013	0.06	102.784	1.247	0.713
salmon		0.007	0.697	-0.029	0.044	102.261	0.39	0.887
blue		0.001	0.945	-0.035	0.038	102.206	0.069	0.945
magenta		0.015	0.408	-0.021	0.052	102.46	0.828	0.713
black		-0.03	0.103	-0.067	0.006	103.195	-1.63	0.481
midnightblue		-0.033	0.08	-0.07	0.004	103.346	-1.751	0.481
pink		-0.016	0.417	-0.053	0.022	102.45	-0.813	0.713
red		-0.02	0.284	-0.057	0.017	102.632	-1.071	0.713
greenyellow	Cardiac index	-0.023	0.226	-0.059	0.014	122.244	-1.211	0.396
purple		-0.014	0.44	-0.051	0.022	121.914	-0.773	0.616
brown		0.004	0.842	-0.032	0.04	121.702	0.199	0.902
green		0.019	0.3	-0.017	0.055	122.095	1.036	0.467
turquoise		-0.039	0.035	-0.074	-0.003	123.386	-2.114	0.181
lightcyan		0.059	0.001	0.023	0.095	125.557	3.191	0.02
cyan		-0.024	0.195	-0.06	0.012	122.326	-1.296	0.39
salmon		0.01	0.583	-0.026	0.047	121.802	0.549	0.68
blue		0.024	0.188	-0.012	0.06	122.347	1.318	0.39
magenta		-0.033	0.078	-0.069	0.004	122.872	-1.765	0.217
black		-0.012	0.505	-0.049	0.024	121.857	-0.667	0.642
midnightblue		0.002	0.902	-0.034	0.039	121.693	0.124	0.902
pink		0.039	0.039	0.002	0.077	123.311	2.067	0.181
red		0.034	0.065	-0.002	0.071	122.978	1.843	0.217
greenyellow	Systemic vascular resistance index	0.024	0.184	-0.011	0.059	203.381	1.327	0.551
purple		0.026	0.139	-0.009	0.061	203.557	1.48	0.551
brown		0.011	0.538	-0.024	0.046	202.812	0.616	0.753
green		-0.002	0.888	-0.037	0.032	202.664	-0.141	0.888
turquoise		0.021	0.236	-0.014	0.055	203.233	1.185	0.551
lightcyan		-0.014	0.428	-0.049	0.021	202.915	-0.793	0.705
cyan		-0.005	0.76	-0.04	0.029	202.694	-0.306	0.886
salmon		-0.006	0.719	-0.041	0.029	202.709	-0.359	0.886
blue		-0.021	0.234	-0.056	0.014	203.24	-1.191	0.551
magenta		-0.013	0.454	-0.048	0.021	202.887	-0.75	0.705
black		0.024	0.172	-0.011	0.059	203.424	1.366	0.551
midnightblue		0.029	0.106	-0.006	0.064	203.729	1.615	0.551
pink		-0.015	0.402	-0.051	0.021	202.944	-0.838	0.705
red		-0.003	0.868	-0.038	0.032	202.667	-0.167	0.888
greenyellow	Reactive skin hyperemia	0.027	0.149	-0.01	0.063	110.637	1.443	0.522
purple		0.032	0.076	-0.003	0.068	111.04	1.777	0.522
brown		0.018	0.324	-0.018	0.054	110.223	0.986	0.756
green		0.015	0.424	-0.021	0.051	110.098	0.799	0.813
turquoise		2.944e-05	0.999	-0.036	0.036	109.86	0.002	0.999
lightcyan		0.013	0.465	-0.022	0.049	110.059	0.731	0.813
cyan		-0.027	0.148	-0.063	0.009	110.643	-1.448	0.522
salmon		-0.011	0.569	-0.047	0.026	109.981	-0.569	0.886
blue		-0.019	0.303	-0.054	0.017	110.257	-1.031	0.756
magenta		-0.046	0.012	-0.082	-0.01	112.232	-2.52	0.165
black		-0.001	0.97	-0.037	0.035	109.86	-0.038	0.999
midnightblue		0.003	0.878	-0.033	0.039	109.868	0.154	0.999
pink		0.002	0.896	-0.034	0.039	109.866	0.131	0.999
red		0.004	0.816	-0.032	0.04	109.88	0.232	0.999

## Sheet: S3
Sensitivity analysis with non-indexed cardiovascular traits
		Model 1 (adjusted for age and sex)								Model 2 (adjusted for age, sex and BMI)
Modules	Traits	Estimate	p-value	Lower95	Upper95	Fstatistic	t_value	p-adjusted		Estimate	p-value	Lower95	Upper95	Fstatistic	t_value	p-adjusted
greenyellow	Total arterial compliance	0.016	0.339	-0.017	0.049	338.042	0.957	0.71		0.016	0.335	-0.017	0.049	259.42	0.963	0.522
purple		-0.006	0.721	-0.039	0.027	337.677	-0.358	0.917		-0.008	0.647	-0.041	0.025	259.169	-0.459	0.823
brown		-0.009	0.583	-0.042	0.024	337.757	-0.548	0.868		-0.01	0.538	-0.043	0.022	259.228	-0.615	0.754
green		-0.002	0.925	-0.034	0.031	337.622	-0.094	0.925		-0.005	0.762	-0.038	0.028	259.127	-0.303	0.889
turquoise		0.014	0.406	-0.019	0.046	337.938	0.832	0.71		0.017	0.305	-0.015	0.049	259.463	1.026	0.522
lightcyan		-0.008	0.62	-0.041	0.024	337.731	-0.496	0.868		-0.019	0.269	-0.052	0.014	259.523	-1.106	0.522
cyan		0.027	0.106	-0.006	0.06	338.828	1.616	0.417		0.036	0.03	0.003	0.069	260.74	2.168	0.106
salmon		-0.002	0.916	-0.035	0.031	337.623	-0.105	0.925		4.607e-04	0.978	-0.032	0.033	259.095	0.028	0.978
blue		-0.002	0.899	-0.035	0.031	337.625	-0.127	0.925		-0.003	0.872	-0.035	0.03	259.104	-0.161	0.939
magenta		0.026	0.119	-0.007	0.059	338.743	1.559	0.417		0.039	0.021	0.006	0.072	260.969	2.314	0.097
black		-0.046	0.006	-0.079	-0.013	341.166	-2.768	0.08		-0.045	0.007	-0.077	-0.012	261.601	-2.677	0.097
midnightblue		-0.035	0.038	-0.068	-0.002	339.616	-2.077	0.265		-0.04	0.019	-0.073	-0.006	261.009	-2.339	0.097
pink		-0.015	0.377	-0.049	0.019	337.979	-0.884	0.71		-0.019	0.276	-0.052	0.015	259.511	-1.09	0.522
red		-0.021	0.22	-0.054	0.012	338.316	-1.228	0.615		-0.023	0.167	-0.056	0.01	259.765	-1.383	0.467
greenyellow	Stroke volume	0.008	0.669	-0.029	0.045	118.607	0.427	0.917		0.008	0.655	-0.027	0.042	177.389	0.446	0.871
purple		-0.008	0.684	-0.044	0.029	118.6	-0.407	0.917		-0.014	0.415	-0.049	0.02	177.538	-0.816	0.715
brown		-0.001	0.968	-0.037	0.035	118.538	-0.04	0.98		-0.005	0.794	-0.039	0.03	177.347	-0.261	0.871
green		0.009	0.617	-0.027	0.045	118.633	0.501	0.917		-0.005	0.772	-0.039	0.029	177.353	-0.29	0.871
turquoise		0.011	0.566	-0.025	0.046	118.663	0.575	0.917		0.024	0.173	-0.01	0.058	177.917	1.363	0.51
lightcyan		0.028	0.133	-0.008	0.064	119.393	1.503	0.917		-0.013	0.459	-0.048	0.021	177.5	-0.74	0.715
cyan		-0.008	0.658	-0.044	0.028	118.612	-0.443	0.917		0.028	0.116	-0.007	0.062	178.111	1.571	0.51
salmon		-0.011	0.537	-0.048	0.025	118.682	-0.617	0.917		-0.003	0.871	-0.037	0.032	177.334	-0.162	0.871
blue		-7.311e-04	0.98	-0.037	0.036	118.538	-0.026	0.98		-0.003	0.842	-0.038	0.031	177.338	-0.2	0.871
magenta		-0.021	0.248	-0.057	0.015	119.044	-1.156	0.917		0.028	0.117	-0.007	0.062	178.107	1.567	0.51
black		-0.036	0.049	-0.073	-1.386e-04	120.006	-1.968	0.688		-0.03	0.083	-0.065	0.004	178.281	-1.733	0.51
midnightblue		-0.007	0.721	-0.043	0.03	118.586	-0.358	0.917		-0.024	0.182	-0.058	0.011	177.893	-1.335	0.51
pink		-0.002	0.916	-0.039	0.035	118.542	-0.105	0.98		-0.016	0.364	-0.052	0.019	177.588	-0.908	0.715
red		-0.009	0.613	-0.046	0.027	118.634	-0.505	0.917		-0.02	0.261	-0.054	0.015	177.727	-1.123	0.61
greenyellow	Cardiac output	0.002	0.9	-0.035	0.04	72.196	0.126	0.9		0.002	0.895	-0.031	0.036	225.83	0.132	0.985
purple		0.011	0.549	-0.026	0.049	72.32	0.599	0.699		0.002	0.904	-0.031	0.036	225.829	0.12	0.985
brown		0.008	0.667	-0.029	0.045	72.257	0.431	0.718		0.003	0.86	-0.03	0.036	225.834	0.177	0.985
green		0.019	0.319	-0.018	0.056	72.548	0.996	0.497		-0.001	0.952	-0.034	0.032	225.825	-0.06	0.985
turquoise		-0.033	0.081	-0.069	0.004	73.289	-1.745	0.189		-0.014	0.39	-0.048	0.019	226.073	-0.86	0.985
lightcyan		0.077	4.093e-05	0.04	0.114	78.287	4.109	0.001		0.021	0.213	-0.012	0.055	226.347	1.246	0.985
cyan		-0.05	0.009	-0.087	-0.013	74.686	-2.629	0.04		-3.124e-04	0.985	-0.034	0.033	225.824	-0.018	0.985
salmon		-0.009	0.646	-0.046	0.029	72.266	-0.459	0.718		0.003	0.862	-0.03	0.036	225.834	0.174	0.985
blue		0.016	0.4	-0.021	0.053	72.446	0.842	0.56		0.011	0.504	-0.022	0.044	225.974	0.668	0.985
magenta		-0.068	3.086e-04	-0.105	-0.031	76.903	-3.613	0.002		-0.001	0.938	-0.035	0.032	225.826	-0.078	0.985
black		-0.02	0.281	-0.058	0.017	72.61	-1.079	0.491		-0.012	0.464	-0.046	0.021	226.005	-0.733	0.985
midnightblue		0.026	0.181	-0.012	0.063	72.838	1.339	0.361		0.002	0.885	-0.031	0.036	225.831	0.144	0.985
pink		0.046	0.018	0.008	0.084	74.205	2.362	0.064		0.026	0.136	-0.008	0.06	226.572	1.491	0.985
red		0.036	0.061	-0.002	0.073	73.462	1.877	0.17		0.021	0.216	-0.012	0.055	226.34	1.238	0.985
greenyellow	Systemic vascular resistance	0.012	0.534	-0.025	0.049	104.346	0.622	0.749		0.012	0.529	-0.024	0.048	110.407	0.629	0.741
purple		0.008	0.658	-0.028	0.045	104.275	0.442	0.768		0.012	0.497	-0.024	0.048	110.426	0.68	0.741
brown		0.012	0.535	-0.025	0.048	104.345	0.621	0.749		0.014	0.436	-0.022	0.05	110.468	0.778	0.741
green		-0.002	0.918	-0.038	0.034	104.206	-0.103	0.918		0.007	0.697	-0.029	0.043	110.335	0.39	0.789
turquoise		0.025	0.177	-0.011	0.061	104.883	1.351	0.638		0.017	0.357	-0.019	0.052	110.539	0.921	0.741
lightcyan		-0.038	0.039	-0.075	-0.002	105.795	-2.066	0.545		-0.013	0.494	-0.049	0.023	110.428	-0.684	0.741
cyan		0.015	0.417	-0.021	0.052	104.447	0.811	0.749		-0.008	0.66	-0.044	0.028	110.348	-0.44	0.789
salmon		0.006	0.762	-0.031	0.042	104.236	0.303	0.821		9.206e-05	0.996	-0.036	0.036	110.291	0.005	0.996
blue		-0.024	0.19	-0.061	0.012	104.844	-1.311	0.638		-0.022	0.216	-0.058	0.013	110.738	-1.237	0.741
magenta		0.014	0.453	-0.023	0.05	104.412	0.751	0.749		-0.017	0.346	-0.054	0.019	110.551	-0.943	0.741
black		0.033	0.078	-0.004	0.069	105.362	1.763	0.546		0.029	0.111	-0.007	0.065	111.033	1.593	0.741
midnightblue		0.01	0.608	-0.027	0.047	104.3	0.513	0.768		0.021	0.264	-0.016	0.057	110.655	1.116	0.741
pink		-0.023	0.228	-0.061	0.014	104.745	-1.206	0.638		-0.014	0.46	-0.051	0.023	110.45	-0.738	0.741
red		-0.013	0.486	-0.05	0.024	104.383	-0.697	0.749		-0.006	0.733	-0.042	0.03	110.325	-0.341	0.789

## Sheet: S4
Mediation Analysis
Exposure	Mediator	Outcome	Indirect effect (std.error)	p-value	Direct effect (std.error)	Percentage of mediation (Indirect effect /total effect) * 100
Black Module Eigenvalue	TACI	WMH burden	0.004 (0.003)	0.126	0.040 (0.018)	9.5%
miR-320a-3p	TACI	WMH burden	0.006 (0.003)	0.043	0.038 (0.017)	13.1%
miR-320b	TACI	WMH burden	0.007 (0.003)	0.018	0.029 (0.016)	18.8%
miR-320c	TACI	WMH burden	0.005 (0.003)	0.050	0.030 (0.016)	14.3%
miR-320d	TACI	WMH burden	0.005 (0.003)	0.092	0.034 (0.017)	12.2%

## Sheet: S5
Interaction between age and hubMicroRNAs on cardiovascular traits
Trait	MicroRNA	Estimate Interaction term	p-value interaction term	Lower95	Upper95	Fstatistic	t_value
Total arterial compliance index	miR-320a-3p	-0.004	0.819	-0.036	0.029	307.854	-0.228
	miR-320b	0.008	0.642	-0.025	0.04	308.597	0.465
	miR-320c	0.001	0.955	-0.032	0.034	307.375	0.056
	miR-320d	0.001	0.945	-0.032	0.034	306.55	0.069
	miR-378a-3p	0.019	0.248	-0.014	0.053	309.126	1.156
	miR-378c	0.029	0.094	-0.005	0.062	307.433	1.678
	miR-378f	0.045	0.01	0.011	0.079	308.112	2.583
	miR-378i	0.034	0.045	0.001	0.067	310.08	2.004
	miR-330-5p	-0.034	0.036	-0.067	-0.002	307.046	-2.097
	miR-3605-3p	-0.043	0.01	-0.075	-0.01	308.966	-2.594
	miR-6747-3p	-0.034	0.038	-0.066	-0.002	308.137	-2.079
	miR-6786-3p	-0.044	0.009	-0.077	-0.011	315.228	-2.619
WMH burden	miR-320a-3p	0.026	0.119	-0.007	0.058	435.481	1.559
	miR-320b	0.011	0.49	-0.021	0.043	433.419	0.69
	miR-320c	0.015	0.357	-0.017	0.047	433.898	0.922
	miR-320d	0.031	0.062	-0.002	0.063	435.121	1.864
Cardiac index	miR-192-5p	-0.022	0.237	-0.059	0.015	94.277	-1.182

## Sheet: S6
Association between hubMicroRNAs and TACI according to age groups
Group	MicroRNA	Estimate	p-value	Lower95	Upper95	Fstatistic	t_value
30-43	miR-3605-3p	0.101	0.002	0.038	0.163	114.951	3.171
	miR-6747-3p	0.057	0.067	-0.004	0.118	110.529	1.837
	miR-6786-3p	0.091	0.003	0.032	0.151	114.302	3.012
	miR-378f	-0.037	0.258	-0.101	0.027	109.145	-1.132
	miR-378i	-0.03	0.356	-0.093	0.033	108.86	-0.923
	miR-330-5p	0.018	0.564	-0.044	0.081	108.517	0.577
44-53	miR-3605-3p	0.038	0.264	-0.029	0.105	67.287	1.118
	miR-6747-3p	0.045	0.188	-0.022	0.112	67.58	1.318
	miR-6786-3p	0.127	1.139e-04	0.063	0.191	75.598	3.882
	miR-378f	-0.06	0.067	-0.124	0.004	68.562	-1.836
	miR-378i	-0.115	0.001	-0.18	-0.05	73.789	-3.473
	miR-330-5p	0.046	0.17	-0.02	0.111	67.67	1.374
54-65	miR-3605-3p	0.023	0.468	-0.039	0.085	12.841	0.726
	miR-6747-3p	0.033	0.315	-0.031	0.096	13.093	1.006
	miR-6786-3p	0.058	0.07	-0.005	0.12	14.276	1.815
	miR-378f	-0.041	0.196	-0.103	0.021	13.438	-1.295
	miR-378i	-0.037	0.254	-0.102	0.027	13.245	-1.143
	miR-330-5p	0.006	0.862	-0.063	0.075	12.583	0.174
66-95	miR-3605-3p	0.022	0.431	-0.033	0.077	2.148	0.788
	miR-6747-3p	0.027	0.353	-0.03	0.084	2.27	0.929
	miR-6786-3p	0.031	0.311	-0.029	0.091	2.353	1.014
	miR-378f	-4.257e-05	0.999	-0.062	0.061	1.836	-0.001
	miR-378i	-0.056	0.059	-0.115	0.002	3.637	-1.892
	miR-330-5p	-0.001	0.969	-0.057	0.055	1.837	-0.039

## Sheet: S7
Interaction between sex and hubMicroRNAs on cardiovascular traits
Trait	MicroRNA	Estimate interaction term	p-value interaction term	Lower95	Upper95	Fstatistic	t_value
Total arterial compliance index	miR-320a-3p	0.036	0.265	-0.027	0.099	308.293	1.115
	miR-320b	0.052	0.107	-0.011	0.116	309.477	1.612
	miR-320c	0.035	0.272	-0.028	0.099	307.818	1.099
	miR-320d	0.07	0.029	0.007	0.134	308.297	2.18
	miR-378a-3p	0.036	0.268	-0.028	0.101	309.085	1.107
	miR-378c	0.042	0.196	-0.022	0.107	307.012	1.293
	miR-378f	0.037	0.265	-0.028	0.101	306.115	1.114
	miR-378i	0.031	0.349	-0.034	0.095	308.923	0.937
	miR-330-5p	-0.007	0.835	-0.071	0.058	305.446	-0.209
	miR-3605-3p	-0.03	0.347	-0.094	0.033	306.816	-0.941
	miR-6747-3p	-0.018	0.592	-0.082	0.047	306.653	-0.537
	miR-6786-3p	0.019	0.553	-0.044	0.083	312.817	0.593
WMH burden	miR-320a-3p	-0.033	0.319	-0.097	0.032	434.812	-0.996
	miR-320b	-0.028	0.393	-0.092	0.036	433.536	-0.854
	miR-320c	-0.019	0.553	-0.082	0.044	433.668	-0.594
	miR-320d	-0.048	0.141	-0.112	0.016	434.515	-1.473
Cardiac index	miR-192-5p	-0.02	0.594	-0.092	0.053	93.958	-0.533

## Sheet: S8
Association between hubMicroRNAs and TACI according to sex groups
Group	MicroRNA	Estimate	p-value	Lower95	Upper95	Fstatistic	t_value
Men	miR-320d	-0.011	0.604	-0.052	0.03	119.012	-0.518
Women	miR-320d	-0.061	0.009	-0.108	-0.015	408.35	-2.599

## Sheet: S9
Association of hubmicroRNAs and cardiovascular traits
Trait	MicroRNA	Estimate	p-value	Lower95	Upper95	Fstatistic	t_value
Pulse wave velocity	miR-192-5p	0.024	0.131	-0.007	0.056	432.777	1.509
	miR-320a-3p	0.045	0.005	0.013	0.076	435.506	2.781
	miR-320b	0.032	0.044	0.001	0.064	433.662	2.012
	miR-320c	0.029	0.074	-0.003	0.06	433.236	1.787
	miR-320d	0.035	0.031	0.003	0.066	433.973	2.161
	miR-3605-3p	-0.014	0.372	-0.046	0.017	432.037	-0.892
	miR-378a-3p	0.017	0.306	-0.015	0.049	432.163	1.024
	miR-378c	0.018	0.276	-0.014	0.05	432.232	1.089
	miR-378f	0.017	0.303	-0.015	0.049	432.169	1.029
	miR-378i	0.009	0.586	-0.023	0.041	431.787	0.545
	miR-6747-3p	-1.292e-04	0.994	-0.032	0.031	431.639	-0.008
	miR-6786-3p	-0.036	0.025	-0.067	-0.004	434.146	-2.239
	miR-330-5p	-0.001	0.974	-0.032	0.031	431.639	-0.033
Total arterial compliance index	miR-192-5p	-0.024	0.138	-0.056	0.008	406.691	-1.484
	miR-320a-3p	-0.052	0.001	-0.083	-0.02	410.605	-3.194
	miR-320b	-0.056	5.240e-04	-0.088	-0.025	411.515	-3.473
	miR-320c	-0.048	0.003	-0.08	-0.017	409.989	-2.99
	miR-320d	-0.042	0.01	-0.074	-0.01	408.888	-2.587
	miR-3605-3p	0.041	0.011	0.01	0.073	408.811	2.556
	miR-378a-3p	-0.058	4.432e-04	-0.09	-0.026	411.669	-3.517
	miR-378c	-0.041	0.012	-0.073	-0.009	408.687	-2.506
	miR-378f	-0.034	0.039	-0.066	-0.002	407.701	-2.065
		-0.058	4.657e-04	-0.09	-0.025	411.623	-3.504
	miR-6747-3p	0.042	0.01	0.01	0.074	408.887	2.586
	miR-6786-3p	0.078	1-378e-06	0.046	0.109	417.076	4.839
	miR-330-5p	0.031	0.056	-0.001	0.063	407.396	1.909
Cardiac index	miR-192-5p	0.056	0.002	0.02	0.092	125.217	3.047
	miR-320a-3p	0.003	0.891	-0.033	0.039	121.694	0.137
	miR-320b	-0.014	0.433	-0.051	0.022	121.921	-0.785
	miR-320c	-0.019	0.299	-0.055	0.017	122.097	-1.038
	miR-320d	0.001	0.96	-0.035	0.037	121.688	0.05
	miR-3605-3p	-0.001	0.968	-0.037	0.035	121.688	-0.04
	miR-378a-3p	0.014	0.448	-0.023	0.051	121.906	0.759
	miR-378c	0.001	0.976	-0.036	0.037	121.688	0.03
	miR-378f	-0.021	0.26	-0.058	0.016	122.17	-1.128
	miR-378i	0.012	0.507	-0.024	0.049	121.854	0.663
	miR-6747-3p	-0.01	0.578	-0.046	0.026	121.805	-0.557
	miR-6786-3p	-0.051	0.005	-0.087	-0.015	124.647	-2.79
	miR-330-5p	-0.014	0.458	-0.05	0.023	121.897	-0.742
Stroke index	miR-192-5p	-0.001	0.97	-0.037	0.036	102.205	-0.038
	miR-320a-3p	-0.024	0.199	-0.06	0.013	102.819	-1.284
	miR-320b	-0.035	0.057	-0.072	0.001	103.554	-1.904
	miR-320c	-0.028	0.127	-0.065	0.008	103.073	-1.527
	miR-320d	-0.028	0.135	-0.064	0.009	103.037	-1.495
	miR-3605-3p	0.011	0.544	-0.025	0.047	102.341	0.607
	miR-378a-3p	-0.028	0.139	-0.065	0.009	103.021	-1.481
	miR-378c	-0.027	0.146	-0.064	0.009	102.993	-1.455
	miR-378f	-0.038	0.043	-0.075	-0.001	103.725	-2.02
	miR-378i	-0.029	0.127	-0.066	0.008	103.071	-1.525
	miR-6747-3p	0.013	0.495	-0.024	0.049	102.378	0.683
	miR-6786-3p	0.024	0.203	-0.013	0.06	102.809	1.274
	miR-330-5p	0.02	0.291	-0.017	0.057	102.619	1.055
Systemic vascular resistance index	miR-192-5p	-0.013	0.465	-0.048	0.022	202.876	-0.731
	miR-320a-3p	0.025	0.158	-0.01	0.06	203.475	1.411
	miR-320b	0.034	0.058	-0.001	0.068	204.133	1.895
	miR-320c	0.035	0.05	3.912e-05	0.069	204.241	1.963
	miR-320d	0.025	0.16	-0.01	0.059	203.467	1.405
	miR-3605-3p	-0.031	0.074	-0.066	0.003	203.971	-1.788
	miR-378a-3p	0.026	0.152	-0.009	0.061	203.502	1.434
	miR-378c	0.027	0.132	-0.008	0.062	203.589	1.506
	miR-378f	0.032	0.072	-0.003	0.067	203.988	1.8
	miR-378i	0.013	0.476	-0.022	0.048	202.865	0.713
	miR-6747-3p	-0.011	0.538	-0.046	0.024	202.812	-0.616
	miR-6786-3p	-0.013	0.446	-0.048	0.021	202.895	-0.762
	miR-330-5p	0.004	0.824	-0.031	0.039	202.676	0.222
Reactive skin hyperemia	miR-192-5p	0.024	0.188	-0.012	0.06	110.506	1.316
	miR-320a-3p	0.004	0.835	-0.032	0.04	109.876	0.208
	miR-320b	0.006	0.756	-0.03	0.042	109.896	0.311
	miR-320c	-0.002	0.922	-0.037	0.034	109.863	-0.098
	miR-320d	-0.013	0.472	-0.049	0.023	110.053	-0.72
	miR-3605-3p	-0.026	0.153	-0.061	0.01	110.622	-1.429
	miR-378a-3p	-0.004	0.85	-0.04	0.033	109.873	-0.189
	miR-378c	0.005	0.771	-0.031	0.041	109.891	0.291
	miR-378f	0.009	0.617	-0.027	0.045	109.953	0.5
	miR-378i	0.005	0.8	-0.031	0.041	109.884	0.254
	miR-6747-3p	-0.031	0.092	-0.066	0.005	110.921	-1.685
	miR-6786-3p	-0.045	0.013	-0.081	-0.01	112.164	-2.484
	miR-330-5p	-0.017	0.369	-0.053	0.02	110.161	-0.898
Diastolic blood pressure	miR-192-5p	0.008	0.665	-0.028	0.043	45.571	0.433
	miR-320a-3p	0.023	0.201	-0.012	0.059	46.077	1.28
	miR-320b	0.014	0.443	-0.022	0.05	45.71	0.766
	miR-320c	0.01	0.579	-0.026	0.046	45.613	0.555
	miR-320d	0.017	0.341	-0.018	0.053	45.822	0.952
	miR-3605-3p	-0.034	0.058	-0.07	0.001	46.758	-1.895
	miR-378a-3p	0.05	0.007	0.013	0.086	48.011	2.68
	miR-378c	0.031	0.093	-0.005	0.067	46.488	1.678
	miR-378f	0.022	0.227	-0.014	0.058	46.015	1.209
	miR-378i	0.033	0.072	-0.003	0.069	46.637	1.801
	miR-6747-3p	-0.016	0.389	-0.051	0.02	45.764	-0.861
	miR-6786-3p	-0.073	5.535e-05	-0.109	-0.038	51.195	-4.038
	miR-330-5p	0.009	0.62	-0.027	0.045	45.591	0.496
Systolic blood pressure	miR-192-5p	0.027	0.103	-0.005	0.059	279.805	1.63
	miR-320a-3p	0.034	0.042	0.001	0.066	280.447	2.038
	miR-320b	0.02	0.215	-0.012	0.053	279.325	1.24
	miR-320c	0.017	0.309	-0.015	0.049	279.109	1.018
	miR-320d	0.013	0.438	-0.019	0.045	278.923	0.776
	miR-3605-3p	-0.038	0.019	-0.071	-0.006	281.039	-2.352
	miR-378a-3p	0.049	0.004	0.016	0.081	282.32	2.919
	miR-378c	0.029	0.082	-0.004	0.061	279.963	1.739
	miR-378f	0.013	0.444	-0.02	0.045	278.917	0.766
	miR-378i	0.044	0.008	0.012	0.077	281.728	2.672
	miR-6747-3p	-0.027	0.094	-0.06	0.005	279.867	-1.674
	miR-6786-3p	-0.07	2.071e-05	-0.102	-0.038	286.468	-4.264
	miR-330-5p	-0.014	0.392	-0.047	0.018	278.98	-0.857
Mean arterial pressure	miR-192-5p	0.018	0.295	-0.016	0.052	135.78	1.048
	miR-320a-3p	0.031	0.079	-0.004	0.065	136.535	1.757
	miR-320b	0.019	0.289	-0.016	0.053	135.79	1.06
	miR-320c	0.014	0.409	-0.02	0.049	135.621	0.825
	miR-320d	0.017	0.341	-0.018	0.051	135.707	0.952
	miR-3605-3p	-0.04	0.022	-0.074	-0.006	137.353	-2.289
	miR-378a-3p	0.054	0.002	0.019	0.089	138.866	3.037
	miR-378c	0.033	0.063	-0.002	0.067	136.677	1.86
	miR-378f	0.019	0.268	-0.015	0.054	135.828	1.107
	miR-378i	0.042	0.017	0.007	0.077	137.521	2.384
	miR-6747-3p	-0.023	0.184	-0.057	0.011	136.035	-1.33
	miR-6786-3p	-0.078	6-696e-06	-0.113	-0.044	143.094	-4.511
	miR-330-5p	-0.002	0.914	-0.036	0.033	135.367	-0.108
WMH burden	miR-192-5p	-0.021	0.213	-0.053	0.012	575.052	-1.247
	miR-320a-3p	0.048	0.003	0.016	0.08	579.421	2.938
	miR-320b	0.04	0.013	0.008	0.072	577.883	2.478
	miR-320c	0.042	0.009	0.01	0.073	578.291	2.608
	miR-320d	0.043	0.009	0.011	0.075	578.295	2.609
	miR-3605-3p	0.014	0.377	-0.017	0.046	574.573	0.883
	miR-378a-3p	0.025	0.14	-0.008	0.057	575.437	1.476
	miR-378c	0.026	0.112	-0.006	0.058	575.656	1.591
	miR-378f	0.003	0.835	-0.028	0.035	574.119	0.209
	miR-378i	0.033	0.043	0.001	0.066	576.613	2.02
	miR-6747-3p	0.015	0.352	-0.017	0.047	574.627	0.93
	miR-6786-3p	0.012	0.463	-0.02	0.044	574.424	0.733
	miR-330-5p	-0.001	0.935	-0.034	0.031	574.096	-0.082

[truncated: 3 more sheets: S10, S11, S12]
